# Supplementary material for: Schistosomiasis screening in non-endemic countries from a cost perspective: Knowledge gaps and research priorities. The case of African long-term residents in a Metropolitan Area, Spain
Source: PLoS Negl Trop Dis. 2023 Apr 4;17(4):e0011221. doi: 10.1371/journal.pntd.0011221 (PMC10104311; doi:10.1371/journal.pntd.0011221)
Supplement: S1 Data — (XLSX) [file pntd.0011221.s002.xlsx]

## Sheet: Full1
	Costs are expressed in euros
	Socio-demographic and prevalence of the infection									Averted cost by treatment success
	Number of exposed individuals	Number of exposed men	Numeber of exposed women	Expected number of infected	Expected number of infected men	Expected number of infected women
											Treatment procedures cost
								Morbidity/clinical symptom	Cost			% occurrence	cost total	% of attributable costs
								Hepatomegaly	542	325.2	379.4	15.741	1.51522e+06	3.51903
	74000	53280	20720	17760	12787.2	4972.8		Blood in the stool	581	348.6	406.7	8.101	835907	1.94136
								Splenomegaly	455	273	318.5	11.701	945534	2.19597
								Ascites	3016	1809.6	2111.2	0.531	284426	0.660568
								Hematemesis	4890	2934	3423	1.721	1.49463e+06	3.47122
	Assumptions							Hematuria	485	291	339.5	63.391	5.46025e+06	12.6812
	Prevalence of infection	0.24						Bladder cancer	20371	12222.6	14259.7	2.702	9.77554e+06	22.7033
	Proportion of men	0.72						Dysuria/minor bladder morbidity	538	322.8	376.6	67.861	6.48404e+06	15.0589
	Proportion of women	0.28						Major bladder morbidity	900	540	630	21.431	3.42553e+06	7.95567
	Proportion treatment succes	0.6						Hydronephrosi/urethralstenosis	463	277.8	324.1	8.571	704783	1.63683
	Proportion of care/diagnosis procedures	0.7						Severe kidney failure	4872	2923.2	3410.4	1.521	1.31607e+06	3.05653
								Female infertility	6012	3607.2	4208.4	15.003	4.48537e+06	10.4171
	Costs for screening strategies							Stroke	6425	3855	4497.5	4.004	4.56888e+06	10.6111
	PT	TT						Myelitis	2774	1664.4	1941.8	0.102	50251.6	0.116707
	15540000	9205600						Female genital schistosomiasis	307	184.2	214.9	33.302	508405	1.18075
								Glomerulonephritis	701	420.6	490.7	0.932	116032	0.26948
								Pulmonary hipertension	2361	1416.6	1652.7	2.592	1.08686e+06	2.5242
													4.30577e+07
								Cost per infected	2424.42
								Averted cost
